# Supplementary material for: Does surgical approach affect Hirschsprung-associated enterocolitis risk? A comparison between transanal Swenson-like and endorectal pull-throughs
Source: PLoS One. 2026 Jan 8;21(1):e0340813. doi: 10.1371/journal.pone.0340813 (PMC12782437; doi:10.1371/journal.pone.0340813)
Supplement: S1 Table — (XLSX) [file pone.0340813.s001.xlsx]

## Sheet: TSLPT Scoring
Supplementary Table 1. Raw data of patients included in this study.
							History				Physical Examination					Radiologic Examination
No	Type of aganglionosis	Days	Age of surgery	Nutritional	Total HAEC	HAEC/not HAEC	Diarrhea with explosive stool	Diarrhea with foul-smelling stool	Diarrhea with bloody stool	History of enterocolitis	Explosive discharge of gas and stool on rectal examination	Distended abdomen	Decreased peripheral perfusion	Lethargy	Fever	Multiple air fluid levels	Dilated loops of bowel	Sawtooth appearance with irregular mucosal lining	Cutoff sign in rectosigmoid with absence of distal air	Pneumatosis	Leukocytosis	Shift to the left	Tgl Masuk	Tgl keluar	Weight (kg)	Height (cm)	Hb post op	Interpretation	Albumin post op	Interpretation
CUT-OFF 10
1	Short	151	post-neonates	Normal	0	not HAEC	0	0	0	0	0	0	0	0	0	0	0	0	0	0	0	0			7	60	11.1		3.71	normal
2	Short	58	post-neonates	Underweight	0	not HAEC	0	0	0	0	0	0	0	0	0	0	0	0	0	0	0	0			6.8	64	10.9		4.2	normal
3	Short	556	post-neonates	Underweight	0	not HAEC	0	0	0	0	0	0	0	0	0	0	0	0	0	0	0	0			9.1	17.55	11.4		3.75	normal
4	Short	1923	post-neonates	Underweight	1	not HAEC	0	0	0	0	0	0	0	0	0	0	0	0	0	0	0	1			14	98	9	Anemia	3.61	normal
5	Short	1285	post-neonates	Underweight	3	not HAEC	0	0	0	0	0	2	0	0	0	0	0	0	0	0	0	1			8.9	10.3	13.7		3.22	hypoalbuminemia
6	Short	310	post-neonates	Underweight	1	not HAEC	0	0	0	0	0	0	0	0	0	0	0	0	0	0	0	1			9	71	10.9		3.27	hypoalbuminemia
7	Short	22	neonates	Underweight	6	not HAEC	0	2	0	1	0	2	0	0	1	0	0	0	0	0	0	0			5	60	9.3	Anemia	2.43	hypoalbuminemia
8	Short	76	post-neonates	Underweight	2	not HAEC	0	0	0	0	0	0	0	0	0	0	0	0	0	0	1	1			5.6	61.8	10.4		3.78	normal
9	Short	54	post-neonates	Underweight	13	HAEC	2	2	1	0	0	2	0	0	1	1	1	0	0	1	1	1			6.6	61	13.9		3.81	normal
10	Short	28	neonates	Underweight	1	not HAEC	0	0	0	0	0	0	0	0	0	0	0	0	0	0	0	1			2.69	47	12.9	Anemia	3.61	normal
11	Short	432	post-neonates	Underweight	0	not HAEC	0	0	0	0	0	0	0	0	0	0	0	0	0	0	0	0			8.1	78	10		3.52	normal
12	Short	2504	post-neonates	Underweight	1	not HAEC	0	0	0	0	0	0	0	0	0	0	0	0	0	0	0	1			12.5	116	9.8	Anemia	4	normal
13	Long	4080	post-neonates	Underweight	1	not HAEC	0	0	0	0	0	0	0	0	0	0	0	0	0	0	0	1			19	117	13.4		3.21	hypoalbuminemia
14	Short	38	post-neonates	Underweight	3	not HAEC	0	0	0	0	0	2	0	0	0	0	0	0	0	0	0	1			4	53	12.7		3.43	hypoalbuminemia
15	Short	66	post-neonates	Underweight	1	not HAEC	0	0	0	0	0	0	0	0	0	0	0	0	0	0	0	1			5.1	57.5	10.8		3.61	normal
16	Short	37	post-neonates	Underweight	3	not HAEC	0	0	0	0	0	2	0	0	0	0	0	0	0	0	0	1			2.97	51	13.2		3.4	hypoalbuminemia
17	Short	4253	post-neonates	Normal	2	not HAEC	0	0	0	1	0	0	0	0	0	0	0	0	0	0	0	1			40	157	11.3		3.39	hypoalbuminemia
18	Short	2951	post-neonates	Normal	1	not HAEC	0	0	1	0	0	0	0	0	0	0	0	0	0	0	0	0			18	110	12.5		4.51	normal
19	Short	283	post-neonates	Normal	0	not HAEC	0	0	0	0	0	0	0	0	0	0	0	0	0	0	0	0			10	72	11.3		4.63	normal
20	Short	946	post-neonates	Underweight	0	not HAEC	0	0	0	0	0	0	0	0	0	0	0	0	0	0	0	0			9.4	85	9.9		3.58	normal
21	Short	104	post-neonates	Underweight	1	not HAEC	0	0	0	0	0	0	0	0	0	0	0	0	0	0	0	1			5.5	60	10.2		3.62	normal
22	Short	3567	post-neonates	Underweight	1	not HAEC	0	0	0	0	0	0	0	0	0	0	0	0	0	0	0	1			17.3	125	13.3		2.64	hypoalbuminemia
23	Short	300	post-neonates	Underweight	0	not HAEC	0	0	0	0	0	0	0	0	0	0	0	0	0	0	0	0			7.1	6.8	8.2	Anemia	3.55	normal
24	Short	173	post-neonates	Underweight	0	not HAEC	0	0	0	0	0	0	0	0	0	0	0	0	0	0	0	0			6.3	61	10.6		4.08	normal
25	Short	84	post-neonates	Underweight	1	not HAEC	0	0	0	0	0	0	0	0	0	0	0	0	0	0	0	1			6	60	11.8		3.62	normal
26	Long	698	post-neonates	Normal	1	not HAEC	0	0	0	0	0	0	0	0	0	0	0	0	0	0	0	1			10.45	71	12.5		3.12	hypoalbuminemia
27	Short	2213	post-neonates	Underweight	1	not HAEC	0	0	0	0	0	0	0	0	0	0	0	0	0	0	0	1			16	108	14.3		3.42	hypoalbuminemia
28	Short	47	post-neonates	Underweight	4	not HAEC	2	0	0	0	0	0	0	0	0	0	0	0	0	0	1	1			7.5	71	10.2		3.55	normal
29	Short	482	post-neonates	Underweight	4	not HAEC	0	0	1	1	0	2	0	0	0	0	0	0	0	0	0	0			5.7	77	10		3.64	normal
CUT-OFF 4
1					0	not HAEC	0						0	0			0
2					0	not HAEC	0						0	0			0
3					0	not HAEC	0						0	0			0
4					0	not HAEC	0						0	0			0
5					0	not HAEC	0						0	0			0
6					0	not HAEC	0						0	0			0
7					0	not HAEC	0						0	0			0
8					0	not HAEC	0						0	0			0
9					9	HAEC	5						0	0			4
10					0	not HAEC	0						0	0			0
11					0	not HAEC	0						0	0			0
12					0	not HAEC	0						0	0			0
13					0	not HAEC	0						0	0			0
14					0	not HAEC	0						0	0			0
15					0	not HAEC	0						0	0			0
16					0	not HAEC	0						0	0			0
17					0	not HAEC	0						0	0			0
18					0	not HAEC	0						0	0			0
19					0	not HAEC	0						0	0			0
20					0	not HAEC	0						0	0			0
21					0	not HAEC	0						0	0			0
22					0	not HAEC	0						0	0			0
23					0	not HAEC	0						0	0			0
24					0	not HAEC	0						0	0			0
25					0	not HAEC	0						0	0			0
26					0	not HAEC	0						0	0			0
27					0	not HAEC	0						0	0			0
28					5	HAEC	5						0	0			0
29					0	not HAEC	0						0	0			0

## Sheet: TEPT Scoring
									History				Physical Examination					Radiologic Examination
No	Name	Aganglionosis Type	Days	Age of Surgery	Age of surgery	Nutritional	Total HAEC	HAEC/not HAEC	Diarrhea with explosive stool	Diarrhea with foul-smelling stool	Diarrhea with bloody stool	History of enterocolitis	Explosive discharge of gas and stool on rectal examination	Distended abdomen	Decreased peripheral perfusion	Lethargy	Fever	Multiple air fluid levels	Dilated loops of bowel	Sawtooth appearance with irregular mucosal lining	Cutoff sign in rectosigmoid with absence of distal air	Pneumatosis	Leukocytosis	Shift to the left	Tgl Masuk	Tgl keluar	Weight (kg)	Height (cm)	Hb post op	Interpretation	Albumin post op	Interpretation
CUT-OFF 10
1		Short	4431	post-neonates	12 Thn 9 bln 11 hr	Underweight	11	HAEC	2	2	1	1	2	2	0	0	0	0	0	0	0	0	0	1			8	77	10.8		4.18	normal
2		Short	5970	post-neonates	16 Thn 8 bln 10 hr	Normal	9	not HAEC	2	2	1	1	0	0	1	1	1	0	0	0	0	0	0	0			42	158	10.7		4.04	normal
3		Short	1211	post-neonates	3 Thn 3 bln 6 hr	Underweight	6	not HAEC	0	0	0	1	2	0	0	1	1	0	0	0	0	0	0	1			11.6	87	10.7		3.53	normal
4		Long	35	post-neonates	0 Thn 1 bln 5 hr	Underweight	0	not HAEC	0	0	0	0	0	0	0	0	0	0	0	0	0	0	0	0			5.6	59	9.1	Anemia	3.34	hypoalbuminemia
5		Short	1078	post-neonates	2 Thn 10 bln 18 hr	Underweight	1	not HAEC	0	0	0	0	0	0	0	0	1	0	0	0	0	0	0	0			11	88	10.7		4.03	normal
6		Long	423	post-neonates	1 Thn 2 bln 28 hr	Underweight	12	HAEC	2	2	1	1	0	0	0	0	0	1	1	1	1	1	0	1			9	90	12		3.41	hypoalbuminemia
7		Short	6283	post-neonates	17 Thn 3 bln 18 hr	Normal	2	not HAEC	0	0	0	0	0	0	0	0	0	0	0	0	0	0	1	1			45	155	13.8		4.52	normal
8		Short	745	post-neonates	2 Thn 1 bln 10 hr	Underweight	1	not HAEC	0	0	0	0	0	0	0	0	0	0	0	0	0	0	0	1			12	81	10.8		4.52	normal
9		Short	5867	post-neonates	16 Thn 2 bln 17 hr	Underweight	2	not HAEC	0	0	0	0	0	0	0	0	0	0	0	0	0	0	1	1			31	149	12.3		2.13	hypoalbuminemia
10		Short	1438	post-neonates	3 Thn 11 bln 18 hr	Underweight	0	not HAEC	0	0	0	0	0	0	0	0	0	0	0	0	0	0	0	0			10.5	76	11.2		3.5	normal
11		Short	358	post-neonates	0 Thn 11 bln 28 hr	Underweight	2	not HAEC	0	0	0	0	0	0	0	0	1	0	0	0	0	0	0	1			5.5	70	11.6		3.22	hypoalbuminemia
12		Short	63	post-neonates	0 Thn 2 bln 3 hr	Underweight	18	HAEC	2	2	1	1	2	2	1	1	1	1	1	0	1	1	0	1			4.2	57	8.2	Anemia	3.93	normal
13		Short	180	post-neonates	0 Thn 6 bln 0 hr	Underweight	1	not HAEC	0	0	0	0	0	0	0	0	0	0	1	0	0	0	0	0			5.65	62	12.3		4.88	normal
14		Short	2796	post-neonates	7 Thn 9 bln 21 hr	Underweight	0	not HAEC	0	0	0	0	0	0	0	0	0	0	0	0	0	0	0	0			17	109	11.7		4.91	normal
15		Short	65	post-neonates	0 Thn 2 bln 5 hr	Underweight	0	not HAEC	0	0	0	0	0	0	0	0	0	0	0	0	0	0	0	0			8	71	11.2		3.73	normal
16		Short	34	post-neonates	0 Thn 1 bln 4 hr	Underweight	2	not HAEC	0	0	0	0	0	2	0	0	0	0	0	0	0	0	0	0			6.9	67	9.4	Anemia	3.29	hypoalbuminemia
17		Short	100	post-neonates	0 Thn 3 bln 10 hr	Underweight	14	HAEC	2	2	1	1	0	2	0	1	1	1	1	0	0	1	0	1			6.5	60	11.3		3.61	normal
18		Short	35	post-neonates	0 Thn 1 bln 5 hr	Normal	1	not HAEC	0	0	0	0	0	0	0	0	0	0	0	0	0	0	0	1			6.3	57	8.3	Anemia	3.84	normal
19		Short	148	post-neonates	0 Thn 4 bln 28 hr	Normal	0	not HAEC	0	0	0	0	0	0	0	0	0	0	0	0	0	0	0	0			8.2	65.5	7.2	Anemia	3.8	normal
20		Short	1346	post-neonates	3 Thn 9 bln 1 hr	Underweight	2	not HAEC	0	0	0	0	0	0	0	0	0	0	0	0	0	0	1	1			14	95	11.1		3.79	normal
21		Short	86	post-neonates	0 Thn 2 bln 26 hr	Underweight	0	not HAEC	0	0	0	0	0	0	0	0	0	0	0	0	0	0	0	0			5.4	62	10.3		4.27	normal
22		Short	222	post-neonates	0 Thn 7 bln 12 hr	Underweight	7	not HAEC	0	2	0	1	0	2	0	0	1	0	0	0	0	0	0	1			7.1	70	7.6	Anemia	2.73	hypoalbuminemia
23		Short	958	post-neonates	2 Thn 6 bln 27 hr	Underweight	1	not HAEC	0	0	0	0	0	0	0	0	0	0	0	0	0	0	0	1			10.5	84	12.3		3.77	normal
24		Long	330	post-neonates	0 Thn 11 bln 0 hr	Underweight	7	not HAEC	2	0	0	1	0	0	0	0	0	0	1	0	1	1	1	0			8.1	76	12.4		4.05	normal
25		Short	378	post-neonates	1 Thn 0 bln 13 hr	Underweight	1	not HAEC	0	0	0	0	0	0	0	0	0	0	0	0	0	0	0	1			9	76	11		4.01	normal
26		Short	79	post-neonates	0 Thn 2 bln 19 hr	Underweight	1	not HAEC	0	0	0	0	0	0	0	0	0	0	0	0	0	0	0	1			5	57	9.5	Anemia	3.45	hypoalbuminemia
27		Short	111	post-neonates	0 Thn 3 bln 21 hr	Underweight	2	not HAEC	0	0	0	0	0	2	0	0	0	0	0	0	0	0	0	0			7	66	8.6	Anemia	3.26	hypoalbuminemia
28		Short	4841	post-neonates	13 Thn 3 bln 16 hr	Underweight	13	HAEC	2	0	0	1	0	2	1	1	1	1	1	1	1	1	0	0			31	145	11.2		3.54	normal
29		Short	739	post-neonates	2 Thn 0 bln 9 hr	Underweight	0	not HAEC	0	0	0	0	0	0	0	0	0	0	0	0	0	0	0	0			10	80	10.1		3.34	hypoalbuminemia
30		Short	3308	post-neonates	9 Thn 1 bln 18 hr	Underweight	3	not HAEC	0	0	0	1	0	0	0	0	0	0	0	0	0	0	1	1			20	120	13.7		3.45	hypoalbuminemia
31		Short	70	post-neonates	0 Thn 2 bln 10 hr	Underweight	0	not HAEC	0	0	0	0	0	0	0	0	0	0	0	0	0	0	0	0			50	70	8	Anemia	3.67	normal
32		Short	521	post-neonates	1 Thn 3 bln 16 hr	Underweight	0	not HAEC	0	0	0	0	0	0	0	0	0	0	0	0	0	0	0	0			10.6	78	10.5		3.84	normal
33		Short	527	post-neonates	1 Thn 4 bln 17 hr	Underweight	2	not HAEC	0	0	0	0	0	2	0	0	0	0	0	0	0	0	0	0			10.4	83	9.5		3.28	hypoalbuminemia
34		Short	582	post-neonates	1 Thn 8 bln 1 hr	Underweight	0	not HAEC	0	0	0	0	0	0	0	0	0	0	0	0	0	0	0	0			8.9	78	10.8		3.43	hypoalbuminemia
35		Short	1824	post-neonates	5 Thn 0 bln 24 hr	Underweight	7	not HAEC	0	2	1	1	0	2	0	0	0	0	0	0	0	0	1	0			16	100	9.3		3.14	hypoalbuminemia
36		Short	759	post-neonates	2 Thn 2 bln 29 hr	Underweight	1	not HAEC	0	0	0	0	0	0	0	0	0	0	0	0	0	0	0	1			11	86	11.2		3.37	hypoalbuminemia
37		Short	68	post-neonates	0 Thn 2 bln 8 hr	Underweight	8	not HAEC	2	0	0	1	2	2	0	0	0	0	0	0	0	0	0	1			6.4	67	11.7		4.44	normal
38		Short	84	post-neonates	0 Thn 2 bln 24 hr	Underweight	0	not HAEC	0	0	0	0	0	0	0	0	0	0	0	0	0	0	0	0			7.2	67	8.6	Anemia	3.36	hypoalbuminemia
39		Long	910	post-neonates	2 Thn 4 bln 30 hr	Underweight	0	not HAEC	0	0	0	0	0	0	0	0	0	0	0	0	0	0	0	0			9.5	97	12		2.88	hypoalbuminemia
40		Short	78	post-neonates	0 Thn 2 bln 18 hr	Underweight	0	not HAEC	0	0	0	0	0	0	0	0	0	0	0	0	0	0	0	0			8	67	8.9	Anemia	3.83	normal
41		Short	91	post-neonates	0 Thn 3 bln 1 hr	Normal	1	not HAEC	0	0	0	0	0	0	0	0	0	0	0	0	0	0	0	1			7.1	60	8.6	Anemia	3.81	normal
CUT-OFF 4
1							5	HAEC	5						0	0			0
2							15	HAEC	5						5	5			0
3							5	HAEC	0						0	5			0
4							0	not HAEC	0						0	0			0
5							0	not HAEC	0						0	0			0
6							9	HAEC	5						0	0			4
7							0	not HAEC	0						0	0			0
8							0	not HAEC	0						0	0			0
9							0	not HAEC	0						0	0			0
10							0	not HAEC	0						0	0			0
11							0	not HAEC	0						0	0			0
12							19	HAEC	5						5	5			4
13							4	HAEC	0						0	0			4
14							0	not HAEC	0						0	0			0
15							0	not HAEC	0						0	0			0
16							0	not HAEC	0						0	0			0
17							14	HAEC	5						0	5			4
18							0	not HAEC	0						0	0			0
19							0	not HAEC	0						0	0			0
20							0	not HAEC	0						0	0			0
21							0	not HAEC	0						0	0			0
22							0	not HAEC	0						0	0			0
23							0	not HAEC	0						0	0			0
24							9	HAEC	5						0	0			4
25							0	not HAEC	0						0	0			0
26							0	not HAEC	0						0	0			0
27							0	not HAEC	0						0	0			0
28							19	HAEC	5						5	5			4
29							0	not HAEC	0						0	0			0
30							0	not HAEC	0						0	0			0
31							0	not HAEC	0						0	0			0
32							0	not HAEC	0						0	0			0
33							0	not HAEC	0						0	0			0
34							0	not HAEC	0						0	0			0
35							0	not HAEC	0						0	0			0
36							0	not HAEC	0						0	0			0
37							5	HAEC	5						0	0			0
38							0	not HAEC	0						0	0			0
39							0	not HAEC	0						0	0			0
40							0	not HAEC	0						0	0			0
41							0	not HAEC	0						0	0			0

## Sheet: 48.49 (Swenson like) 
										History				Physical Examination					Radiologic Examination (pre)					Lab
No	RM	Name	Gender	Type of aganglionosis	Age of Surgery	Age of surgery	Status Gizi	Total HAEC		Diarrhea with explosive stool	Diarrhea with foul- smelling stool	Diarrhea with bloody stool	History of enterocolitis	Explosive discharge of gas and stool on rectal examination	Distended abdomen	Decreased peripheral perfusion	Lethargy	Fever	Multiple air fluid levels	Dilated loops of bowel	Sawtooth appearance with irregular mucosal lining	Cutoff sign in rectosigmoid with absence of distal air	Pneumatosis	Leukocytosis	Shift to the left	Tgl Masuk	Tgl keluar	Jarak setelah operasi (bulan)	BB (kg)	TB (cm)	Hb post op	Albumin post op	Preterm or Term		Hb pre op	Albumin pre op
1	01888683		L	Short	0 Thn 5 bln 1 hr		Normal	0	not HAEC	0	0	0	0	0	0	0	0	0	0	0	0	0	0	0	0			-	7	60	11.1	3.71	Term		11.5	3.86
2	01914171		L	Short	0 Thn 1 bln 28 hr		Underweight	0	not HAEC	0	0	0	0	0	0	0	0	0	0	0	0	0	0	0	0			-	6.8	64	10.9	4.2	Term		8.9	3.91
3	01938451		P	Short	1 Thn 6 bln 6 hr		Underweight	0	not HAEC	0	0	0	0	0	0	0	0	0	0	0	0	0	0	0	0			-	9.1	17.55	11.4	3.75	Term		15	-
4	01941098		L	Short	5 Thn 2 bln 18 hr		Underweight	1	not HAEC	0	0	0	0	0	0	0	0	0	0	0	0	0	0	0	1			-	14	98	9	3.61	Term		10.5	4.62
5	01915959		L	Short	3 Thn 7 bln 10 hr		Underweight	2	not HAEC	0	0	0	0	0	1	0	0	0	0	0	0	0	0	0	1			-	8.9	10.3	13.7	3.22	Term		10.5	3.82
6	01932169		L	Short	0 Thn 10 bln 10 hr		Underweight	1	not HAEC	0	0	0	0	0	0	0	0	0	0	0	0	0	0	0	1				9	71	10.9	3.27	Term		12.3	3.68
7	01995463		L	Short	0 Thn 0 bln 22 hr		Underweight	4	not HAEC	0	1	0	1	0	1	0	0	1	0	0	0	0	0	0	0			4	5	60	9.3	2.43	Term		13.7	3.96
8	00748166		L	Short	0 Thn 2 bln 16 hr		Underweight	2	not HAEC	0	0	0	0	0	0	0	0	0	0	0	0	0	0	1	1			-	5.6	61.8	10.4	3.78	Term		9.8	3.82
9	02000518		L	Short	0 Thn 1 bln 24 hr		Underweight	10	HAEC	1	1	1	0	0	1	0	0	1	1	1	0	0	1	1	1			4	6.6	61	13.9	3.81	Term		8	3.9
10	02001290		P	Short	0 Thn 0 bln 28 hr		Underweight	1	not HAEC	0	0	0	0	0	0	0	0	0	0	0	0	0	0	0	1			-	2.69	47	12.9	-	Term		11.7	3.81
11	01945038		L	Short	1 Thn 5 bln 7 hr		Underweight	0	not HAEC	0	0	0	0	0	0	0	0	0	0	0	0	0	0	0	0			1	8.1	78	10	-	Term		10.8	4.24
12	02004194		P	Short	6 Thn 9 bln 19 hr		Underweight	1	not HAEC	0	0	0	0	0	0	0	0	0	0	0	0	0	0	0	1			-	12.5	116	9.8	4	Term		13.3	5.22
13	01573913		L	Long	11 Thn 6 bln 0 hr		Underweight	1	not HAEC	0	0	0	0	0	0	0	0	0	0	0	0	0	0	0	1				19	117	13.4	3.21	Term		12.3	4.21
14	02019920		L	Short	0 Thn 1 bln 8 hr		Underweight	2	not HAEC	0	0	0	0	0	1	0	0	0	0	0	0	0	0	0	1			3	4	53	12.7	3.43	Term	VACTREL : DS	15	3.29
15	02031397		L	Short	0 Thn 2 bln 6 hr		Underweight	1	not HAEC	0	0	0	0	0	0	0	0	0	0	0	0	0	0	0	1			-	5.1	57.5	10.8	-	Term		9.7	4.06
16	02036305		L	Short	0 Thn 1 bln 7 hr		Underweight	2	not HAEC	0	0	0	0	0	1	0	0	0	0	0	0	0	0	0	1			2	2.97	51	13.2	3.4	Term	VACTREL : DS, hypothyroid	13.2	3.4
17	01534054		L	Short	11 Thn 7 bln 23 hr		Normal	2	not HAEC	0	0	0	1	0	0	0	0	0	0	0	0	0	0	0	1			-	40	157	11.3	3.39	Term		14.5	3.85
18	02037764		P	Ultra short	7 Thn 11 bln 16 hr		Normal	1	not HAEC	0	0	1	0	0	0	0	0	0	0	0	0	0	0	0	0			-	18	110	12.5	4.51	Term		14.5	5.09
19	02022645		P	Short	0 Thn 9 bln 13 hr		Normal	0	not HAEC	0	0	0	0	0	0	0	0	0	0	0	0	0	0	0	0			-	10	72	11.3	4.63	Term		12.2	4.69
20	02044365		L	Short	2 Thn 5 bln 21 hr		Underweight	0	not HAEC	0	0	0	0	0	0	0	0	0	0	0	0	0	0	0	0			-	9.4	85	9.9	-	Term		12.1	4.43
21	02039443		L	Short	0 Thn 3 bln 14 hr		Underweight	1	not HAEC	0	0	0	0	0	0	0	0	0	0	0	0	0	0	0	1			-	5.5	60	10.2	-	Term		10.3	4.3
22	02044233		P	Short	9 Thn 10 bln 2 hr		Underweight	1	not HAEC	0	0	0	0	0	0	0	0	0	0	0	0	0	0	0	1			-	17.3	125	13.3	2.64	Term		14.5	4.59
23	02050781		P	Short	0 Thn 10 bln 0 hr		Underweight	0	not HAEC	0	0	0	0	0	0	0	0	0	0	0	0	0	0	0	0			-	7.1	6.8	8.2	3.55	Term	VACTREL : atresia ani	8.2	3.55
24	02055100		P	Short	0 Thn 5 bln 23 hr		Underweight	0	not HAEC	0	0	0	0	0	0	0	0	0	0	0	0	0	0	0	0			-	6.3	61	10.6	4.08	Preterm		10.6	3.88
25	02067358		P	Short	0 Thn 2 bln 24 hr		Underweight	1	not HAEC	0	0	0	0	0	0	0	0	0	0	0	0	0	0	0	1			-	6	60	11.8	3.62	Term		8.6	3.76
26	01990345		L	Long	1 Thn 11 bln 3 hr		Normal	1	not HAEC	0	0	0	0	0	0	0	0	0	0	0	0	0	0	0	1			-	10.45	71	12.5	3.12	Term		3.68	13.9
27	02050093		L	Short	6 Thn 2 bln 3 hr		Underweight	1	not HAEC	0	0	0	0	0	0	0	0	0	0	0	0	0	0	0	1			-	16	108	14.3	3.42	Term		12.4	4.32
28	02201363		P	Ultra short	0 Thn 1 bln 17 hr		Underweight	3	not HAEC	1	0	0	0	0	0	0	0	0	0	0	0	0	0	1	1			-	7.5	71	10.2	3.55	Term		11.7	3.92
29	02205987		L	Short	1 Thn 3 bln 21 hr		Underweight	3	not HAEC	0	0	1	1	0	1	0	0	0	0	0	0	0	0	0	0			2	5.7	77	10	3.64	Term		8.7	3.98
